# Supplementary material for: Selective Recovery of Palladium (II) from Metallurgical Wastewater Using Thiadiazole-Based Chloromethyl Polystyrene-Modified Adsorbent
Source: Int J Mol Sci. 2022 Oct 12;23(20):12158. doi: 10.3390/ijms232012158 (PMC9603776; doi:10.3390/ijms232012158)
Supplement: Supplementary file 1 [file ijms-23-12158-s001.zip]

Archive with 1 entries (1 files):
- ijms-1946889-supplementary.pdf
